# Supplementary material for: PFAS in Peri-Urban Agricultural Water: Assessing the Hazard Index in an Organic Farming Environment in Maryland, USA
Source: Toxics. 2026 Mar 11;14(3):245. doi: 10.3390/toxics14030245 (PMC13030358; doi:10.3390/toxics14030245)
Supplement: Supplementary file 1 [file toxics-14-00245-s001.zip]

Archive with 1 entries (1 files):
- toxics-4156581-supplementary.pdf
